# Supplementary material for: New chimeric RNAs in acute myeloid leukemia
Source: F1000Res. 2017 Dec 19;6:ISCB Comm J-1302. Originally published 2017 Aug 2. [Version 2] doi: 10.12688/f1000research.11352.2 (PMC5861515; doi:10.12688/f1000research.11352.2)
Supplement: Supplementary file 4 [file f1000research-6-14532-s0003.tgz]

Archive with 1 entries (1 files):
- b8ff0983-0fc9-4135-9718-547e9326b1b8.tif
