# Supplementary material for: New chimeric RNAs in acute myeloid leukemia
Source: F1000Res. 2017 Dec 19;6:ISCB Comm J-1302. Originally published 2017 Aug 2. [Version 2] doi: 10.12688/f1000research.11352.2 (PMC5861515; doi:10.12688/f1000research.11352.2)
Supplement: Supplementary file 6 [file f1000research-6-14532-s0005.tgz › 4aa081be-024a-460f-89d8-9ebcab4962c0.xlsx]

## Sheet: Feuil1
TABLE S1
Patient ID	Sex	birth date	Tissue M (bone marrow) S (Blood)	Indication	Diagnostic (D) monitoring (S)	cytogenetics results	fusion transcript	MLL (FISH)	FLT3	NPM
OM110223			M			t(15;17)	bcr3
OS110089			S			inv(16)
OM100011			M			NK
OS100380			S			NK
OM090069			M			inv 16
OM110171			M			inv 16
OM110448			M			inv 16
OM110564			M			NK			N	m
OM110424			M			NK		N	D	m
OS110518			S			NK		N	D	N
OM100320			M			NK		N
OM100311			M			NK		N	N
OM100093			M			NK		N
OM100163			M			t(1;17;15)
OS000018			S			Unknown karyotype (UK)
OS000020			S			46,XX,del5(q33)[9]/52,idem,+2,+2+der3t(3 ; ?)(p ? ; ?),-8,+11,+13,+19,-21,+22,+mar[7]/46,XX[4]
OS000009			S			46,XY[20]
OS000013			S			no proliferation
OS000016			S			non-compliant tube
OS000011			S			Unknown karyotype (UK)
OS000005			S			Unknown karyotype (UK)
OS000030			S			47,XX,+18[7]
OS000023			S			46,XY[40]
OS000024			S			46,XX,t(6;11)(p24;p14)[18]/46,XX[2]
OS000025			S			46,XY[20]
OM002145			M	AML3	S	Unknown karyotype (UK)	PML-RARA/ABL: Negative
OM001598			M	AML3	D	47,XYY,del(9)(q2?2),t(15;17)(q22;q21)[3]/47,XYY[22]	short isoform/ PML-RARA/ABL: 4,5x10-2
OM001924			M	AML3	S	Unknown karyotype (UK)	PML-RARA/ABL: Negative
OM002376			M	AML3	S	46,XY[40]	PML-RARA/ABL: Negative
OM001938			M	AML3	S	45,X,-Y,del(8)(q?),-17,+mar(2)/46,XY[38]	PML-RARA/ABL: Negative
OS002378			S	AML3	S	Unknown karyotype (UK)	PML-RARA/ABL: Negative
OS002136			S	AML3	S	Unknown karyotype (UK)	PML-RARA/ABL: Negative
OM002714			M	AML3	S	Unknown karyotype (UK)	PML-RARA/ABL: Negative
OM001890			M	AML3	S	Unknown karyotype (UK)	PML-RARA/ABL: Negative
OM002334			M	AML3	S	Unknown karyotype (UK)	PML-RARA/ABL: Negative
OM002335			M	AML3	S	Unknown karyotype (UK)	PML-RARA/ABL: Negative
OM002174			M	AML3	S	46,XY[37]	PML-RARA/ABL: Negative
OM001658			M	AML3	S	Unknown karyotype (UK)	PML-RARA/ABL: Negative
OM002623			M	AML3	S	Unknown karyotype (UK)	PML-RARA/ABL: Negative
OS000001			S			t(15;17)	bcr3 intron4
OS000002			S			t(15;17)	bcr3
OS000003			S			t(15;17)	bcr1
