# Supplementary material for: New chimeric RNAs in acute myeloid leukemia
Source: F1000Res. 2017 Dec 19;6:ISCB Comm J-1302. Originally published 2017 Aug 2. [Version 2] doi: 10.12688/f1000research.11352.2 (PMC5861515; doi:10.12688/f1000research.11352.2)
Supplement: Supplementary file 8 [file f1000research-6-14532-s0007.tgz › 32f0cda3-1403-4039-a61e-e4b4a0c5a68d.xls]

## Sheet: Table S3
TABLE S3
ChRNA	Class	Primers
MAEA---CTBP1	4	[SF1 CAGTTGTCCATGACCCTGAAG SR1 CAATCACTGAAGCCTGCGT LR1 CGGACGCCTGACATCTCTTA LR2 ATCCAGCAATGCCACCAG]
SGTA---FZR1	4	[SF1 GCAGAAGGGAAGCAACTCC LR1 GTGGAAGTTCACGCTCCAGT]
PNPLA4---NONE	2	[SF1 GCTAGACCGGAGCGTCCT LR1 GCCTCTGGTCACAATATGTTCATC]
OGDH---KBTBD2	4	[SF1 CTCATTCGGGTGGAGCTG LR1 TCCGTCTTACTGATGGAAGG]
UBR5---AZIN1	3	[SF1 CACCGAGGACCAGCTCAA LR1 GGCTTCTACAGTTGATTGTACTTCAG]
TOLLIP---OSBPL5	3	[SF1 CAGGGCGTTGGCTATGTG LR1 CCTATACCCAGGCTCTTACCG]
HP1BP3---HP1BP3	3	[SF1 GGTTTTTGACTGAAGGGGAAG LR1 TAATCCTATGAGGAAAATAGCAGTG]
SMARCA2---NFIL3	4	[SF1 GGAAGAGATTCAGCCAGCAC LR1 TTAAGGACCATCATCTTGTCCAC]
SPIN1---PPM1A	1	[SF1 CTGTGGACTGCAGCCTCG SR1 TTCCATCTTTGGCTTGTCTAA LR1 GTCAGCAGACCTAGAGGATCAAGA]
DHRS7B---TMEM11	4	[SF1 GGATGAAGTTGATTGACTATGGTCTC LR1 ATCTAAGGGCAGCGCCAAC]
LMTK2---WDR60	2	[SF1 TCGATGATGTCACAGTCTACCTG LR1 CCACGAGGACTCTCCTTAGC]
ACO2---XPNPEP3	3	[SF1 ACAAAATGGCGCCCTACAG LR1 AAAAACACAGTTCCATCCAATTT]
OAT---OAT	4	No primers
C7orf50---MAFK	4	No primers
SCUBE1---CERK	3	[SF1 CTGGCACACGATGGACAC LR1 CTGTTTTCGTCCTGCCCTAC]
DLEU1---TRIM13	4	[SF1 ACGGGGGTCTTCCTCCTC LR1 AAAACCCGTGGATCATCAAA]
ZNF516---ZADH2	2	[SF1 GCTCGGCTTCACCTTCAGAT LR1 CAGTCCTCCGAGCTCTTTCA]
PML---RARA (3-9)	1	[SF1 ACCTCAGCTCTTGCATCACC LR9 GCCCACTTCAAAGCACTTCT ] ou [JBGs CCGATGGCTTCGACGAGTTC JBGas CTCACAGGCGCTGACCCCAT]
PML---RARA (3-12)	1	[SF2 AGGACCTCAGCTCTTGCATC LR2 CAGGGAAGGTTTCCTGGTG]
RARA---PML (5-4)	1	[SF1 TTAGTGGATATAGCACACCATCC LR1 TCTAACCCCCACTGAACCTG]
RARA---PML AS	1	[LF7 CCCAAGGTGTCTCCTAGCTG SR7 TGGGAAGGTCTTAGGTTCCA
KAT6.DEN	4	[SF1 GATCTCGGCTGTCCTTCCTC SR1 TGTTTCTGGGTCGATTTGTTT LR1 AAGTAGCCTGGCCTTCCTTC]
NUB.UBE	3	[SF1 GCAGCCGCGAGCTCCT LR1 GCTGGGTCTTGGATATTTGG ]
TBC1D22A---CERK	4	[LF1 ACCTACTGGTGCATGAGCAA SR1 GTTTCCCGTGAACGTCTGTT]
SLC12A7---SLC12A7	3	[SF1 TTGAGGAATGGGCTGTTTTC SR1 ACGAGGAGGACGAGGAGAG LF1 ATGCCCACCAACTTCACC LR1 TTGAGGAATGGGCTGTTTTC]
NONE.CTDP1 (NONE-18)	3	[SF1 GAGCTCGCGGAGTCTGGA LR1 TGTCCTTTGGGAAGAAAGCA]
NONE.CTDP1 (NONE-6)	3	[SF1 GAGCTCGCGGAGTCTGGA bLR1 GTCGCTGCTGGTCTTCTCTT]
PLXNB.BRDSF2	2	[SF1 CGCCATCGAGCCTTGG LR1 TCCTTGTTGCTGTTGCACTC]
CBFA2T3---SLC7A5	2	[SF1 GGACCGAGTCGCGAGTGT SR1 TTGGGATCTAGATTGGACACA]
NONE.PQLC	4	[SF1 GAGCTCGCGGAGTCTGGA LR1 ACTGTCAGAGGGCCTTGGTG]
GSE1---VPS9D1	4	[SF1 ATGTATCAGCCGAGGTGGAG SR1 GCTCCTCAGGTATTCCGTGT LR1 AGCTGCAGGCATGGTTGG]
SLC16A3-METRNL	2	[SF1 GAGAGGCGGGCTGAGG LR1 TGGCCAGTGAAGAGGAAGTC]
RNF220---RNF220	3	[LF1 CCGGGAGAGCTATCAGTCAG SR1 GCAGGGAATATTACTGGGGAAT]
SLC7A5---TMEM8A	2	[LF1 ACGGGCGTGCTCAAGGAG SR1 GTGTCGTCCGGGAAGCTG]
METRNL---METRNL	3	[LF1 ACCTGACCGTGTGCATCAG SR1 CTCCACCTCCTTCCTGTGTG]
ATRX---ATRX	3	[SF1 AGCGTGAGCGAGAAAAATTG SR1 CAGAATCTTCTGAATCTTCACTGC LR1 TCTTCACTGCTCACTCTCTCAA]
SLC7A5---SLC7A5	3	[SF1 GATCATCCTGCTGGGCTTC SR1 GCCTTCACGCTGTAGCAGTT LF1 CTGGCCCTGATCATCCTG LR1 AGCAGCACCTTCCCGATCT]
CTDP1---PQLC1	4	[LF1 GAGCTGGCACAGAGAAGGTG SR1 GTCTTGAAGGCGTCACCACT]
OSBPL5---CD81	4	[SF1 AGCTCGCGGCACGGTA LR1 GCTGTAGGGCCTGGTCATAG ]
PLXNB2-RP3-402G11.5	4	no primers
C11orf96---BAG6	1	[SF1 TCTCCTTTCAGGAGCCTCAC LR1 CCTGTCATGGTCACAGTGGT]
PAN3---NONE	1	[SF1 AATTACAGGGCCTCTCTGAGC SR1 TTGGGAACAATCAATGAGAGG F1 TCGAGGGGTCAGAAGGATAA R1 CTCAATTGGATGCTGCTCAA]
CBFB---MYH11	4	[SF1 CTCCTCCATCTGGGTCTCC SR1AGGTCTCATCGGGAGGAAAT ]
NONE sens		TCGAGGGGTCAGAAGGATAA
NONE antisens		CAACATGTCCCTGACAGCAC
