# Supplementary material for: New chimeric RNAs in acute myeloid leukemia
Source: F1000Res. 2017 Dec 19;6:ISCB Comm J-1302. Originally published 2017 Aug 2. [Version 2] doi: 10.12688/f1000research.11352.2 (PMC5861515; doi:10.12688/f1000research.11352.2)
Supplement: Supplementary file 11 [file f1000research-6-14532-s0010.tgz › 3e115a55-be31-48a2-95b6-6d3b7005b1b7.xlsx]

## Sheet: LEUCEGENE data
82 AML-AK	17 CD34	43 AML-NK
dataset GSE62190 (Part3 leucegene)	dataset GSE48846 (leucegene)	dataset GSE49642 (Part1 leucegene)
GSM1521543	GSM1185603	GSM1203305
GSM1521544	GSM1185604	GSM1203306
GSM1521545	GSM1185605	GSM1203307
GSM1521546	GSM1185606	GSM1203308
GSM1521547	GSM1185607	GSM1203309
GSM1521548	GSM1185608	GSM1203310
GSM1521549	GSM1185609	GSM1203311
GSM1521550	GSM1185610	GSM1203312
GSM1521551	GSM1185611	GSM1203313
GSM1521552	GSM1185612	GSM1203314
GSM1521553	GSM1185613	GSM1203315
GSM1521554	GSM1185614	GSM1203316
GSM1521555	GSM1185615	GSM1203317
GSM1521556	GSM1185616	GSM1203318
GSM1521557	GSM1185617	GSM1203319
GSM1521558	GSM1185618	GSM1203320
GSM1521559	GSM1185619	GSM1203321
GSM1521560		GSM1203322
GSM1521561		GSM1203323
GSM1521562		GSM1203324
GSM1521563		GSM1203325
GSM1521564		GSM1203326
GSM1521565		GSM1203327
GSM1521566		GSM1203328
GSM1521567		GSM1203329
GSM1521568		GSM1203330
GSM1521569		GSM1203331
GSM1521570		GSM1203332
GSM1521571		GSM1203333
GSM1521572		GSM1203334
GSM1521573		GSM1203335
GSM1521574		GSM1203336
GSM1521575		GSM1203337
GSM1521576		GSM1203338
GSM1521577		GSM1203339
GSM1521578		GSM1203340
GSM1521579		GSM1203341
GSM1521580		GSM1203342
GSM1521581		GSM1203343
GSM1521582		GSM1203344
GSM1521583		GSM1203345
GSM1521584		GSM1203346
GSM1521585		GSM1203347
GSM1521586
GSM1521587
GSM1521588
GSM1521589
GSM1521590
GSM1521591
GSM1521592
GSM1521593
GSM1521594
GSM1521595
GSM1521596
GSM1521597
GSM1521598
GSM1521599
GSM1521600
GSM1521601
GSM1521602
GSM1521603
GSM1521604
GSM1521605
GSM1521606
GSM1521607
GSM1521608
GSM1521609
GSM1521610
GSM1521611
GSM1521612
GSM1521613
GSM1521614
GSM1521615
GSM1521616
GSM1521617
GSM1521618
GSM1521619
GSM1521620
GSM1521621
GSM1521622
GSM1521623
GSM1521624

## Sheet: ENCODE datasets
ENCODE library	FastQ files read1	FastQ files read2	library summary
ENCLB555ATX	https://www.encodeproject.org/files/ENCFF000GGR/	https://www.encodeproject.org/files/ENCFF000GGW/	mesenchymal of adipose stem cell female adult (37 years)
ENCLB555AOX	https://www.encodeproject.org/files/ENCFF000EUS/	https://www.encodeproject.org/files/ENCFF000EUR/	hematopoietic multipotent progenitor primary cell male
ENCLB555ASG	https://www.encodeproject.org/files/ENCFF000GBQ/	https://www.encodeproject.org/files/ENCFF000GBU/	hair follicle dermal papilla primary cell female adult (47 years)
ENCLB003ZZZ	https://www.encodeproject.org/files/ENCFF001QZK/	https://www.encodeproject.org/files/ENCFF001QZJ/	bladder microvascular endothelial primary cell male adult (46 years)
ENCLB301ZZZ	https://www.encodeproject.org/files/ENCFF001QZM/	https://www.encodeproject.org/files/ENCFF001QZL/	smooth muscle of trachea primary cell male adult (28 years)
ENCLB555AXT	https://www.encodeproject.org/files/ENCFF000IMA/	https://www.encodeproject.org/files/ENCFF000IMR/	SK-N-SH immortalized cell line
ENCLB174ZZZ	https://www.encodeproject.org/files/ENCFF001RTY/	https://www.encodeproject.org/files/ENCFF001RTX/	liver tissue male adult (32 years)
ENCLB173ZZZ	https://www.encodeproject.org/files/ENCFF001RUA/	https://www.encodeproject.org/files/ENCFF001RTZ/	liver tissue female child (6 years)
ENCLB555AXD	https://www.encodeproject.org/files/ENCFF000FJX/	https://www.encodeproject.org/files/ENCFF000FJY/	fibroblast of the aortic adventitia primary cell male adult (47 years
ENCLB555AXA	https://www.encodeproject.org/files/ENCFF000FLO/	https://www.encodeproject.org/files/ENCFF000FLQ/	articular chondrocyte of knee joint primary cell female adult (56 years)
ENCLB555ASX	https://www.encodeproject.org/files/ENCFF000FMM/	https://www.encodeproject.org/files/ENCFF000FMN/	articular chondrocyte of knee joint primary cell male adult (64 years)
ENCLB555AOT	https://www.encodeproject.org/files/ENCFF000GET/	https://www.encodeproject.org/files/ENCFF000GEQ/	mammary epithelial primary cell female adult (23 years)
ENCLB555ANL	https://www.encodeproject.org/files/ENCFF000GHA/	https://www.encodeproject.org/files/ENCFF000GGZ/	mesenchymal of the bone marrow stem cell male adult (57 years)
ENCLB555AVI	https://www.encodeproject.org/files/ENCFF000GHX/	https://www.encodeproject.org/files/ENCFF000GHY/	mesenchymal of the bone marrow stem cell female adult (60 years)
ENCLB555ATZ	https://www.encodeproject.org/files/ENCFF000GJC/	https://www.encodeproject.org/files/ENCFF000GJE/	osteoblast primary cell male adult (62 years)
ENCLB555ALS	https://www.encodeproject.org/files/ENCFF000GKC/	https://www.encodeproject.org/files/ENCFF000GKF/	osteoblast primary cell female adult (56 years)
ENCLB555ARL	https://www.encodeproject.org/files/ENCFF000GNC/	https://www.encodeproject.org/files/ENCFF000GNF/	vein endothelial primary cell male adult (52 years)
ENCLB555ALW	https://www.encodeproject.org/files/ENCFF000GXC/	https://www.encodeproject.org/files/ENCFF000GXU/	fibroblast of villous mesenchyme primary cell male newborn
ENCLB555ANB	https://www.encodeproject.org/files/ENCFF000GXV/	https://www.encodeproject.org/files/ENCFF000GYB/	fibroblast of villous mesenchyme primary cell female newborn
ENCLB555ALE	https://www.encodeproject.org/files/ENCFF000HWI/	https://www.encodeproject.org/files/ENCFF000HXA/	fibroblast of dermis primary cell female adult (55 years)
ENCLB555AMQ	https://www.encodeproject.org/files/ENCFF000HXB/	https://www.encodeproject.org/files/ENCFF000HXF/	fibroblast of dermis primary cell female adult (44 years)
ENCLB555ALL	https://www.encodeproject.org/files/ENCFF000IGA/	https://www.encodeproject.org/files/ENCFF000IGB/	melanocyte of skin primary cell male child (3 years)
ENCLB555AVZ	https://www.encodeproject.org/files/ENCFF000IGU/	https://www.encodeproject.org/files/ENCFF000IGZ/	melanocyte of skin primary cell male child (1 year)
ENCLB555AMU	https://www.encodeproject.org/files/ENCFF000IHC/	https://www.encodeproject.org/files/ENCFF000IHV/	melanocyte of skin primary cell male adult (55 years)
ENCLB555APG	https://www.encodeproject.org/files/ENCFF000IHY/	https://www.encodeproject.org/files/ENCFF000IHZ/	melanocyte of skin primary cell female adult (52 years)
ENCLB297ZZZ	https://www.encodeproject.org/files/ENCFF001QZC/	https://www.encodeproject.org/files/ENCFF001QZB/	renal cortical epithelial primary cell female adult (69 years)
ENCLB016ZZZ	https://www.encodeproject.org/files/ENCFF001QZG/	https://www.encodeproject.org/files/ENCFF001QZF/	dermis blood vessel endothelial primary cell male child (13 years)
ENCLB028ZZZ	https://www.encodeproject.org/files/ENCFF001QZO/	https://www.encodeproject.org/files/ENCFF001QZN/	fibroblast of lung primary cell male adult (23 years)
ENCLB000ZZZ	https://www.encodeproject.org/files/ENCFF001QZQ/	https://www.encodeproject.org/files/ENCFF001QZP/	aortic smooth muscle primary cell male adult (21 year)
ENCLB024ZZZ	https://www.encodeproject.org/files/ENCFF001QZU/	https://www.encodeproject.org/files/ENCFF001QZT/	pulmonary artery endothelial primary cell male adult (52 years)
ENCLB005ZZZ	https://www.encodeproject.org/files/ENCFF001QZS/	https://www.encodeproject.org/files/ENCFF001QZR/	smooth muscle of bladder primary cell male adult (62 years)
ENCLB007ZZZ	https://www.encodeproject.org/files/ENCFF001RAC/	https://www.encodeproject.org/files/ENCFF001RAB/	bronchial epithelial primary cell female adult (40 years)
ENCLB014ZZZ	https://www.encodeproject.org/files/ENCFF001RAE/	https://www.encodeproject.org/files/ENCFF001RAD/	regular cardiac myocyte primary cell female adult (51 year)
ENCLB002ZZZ	https://www.encodeproject.org/files/ENCFF001RAI/	https://www.encodeproject.org/files/ENCFF001RAH/	bladder microvascular endothelial primary cell male adult (60 years)
ENCLB299ZZZ	https://www.encodeproject.org/files/ENCFF001RAK/	https://www.encodeproject.org/files/ENCFF001RAJ/	tracheal epithelial primary cell male adult (21 year)
ENCLB001ZZZ	https://www.encodeproject.org/files/ENCFF001RAM/	https://www.encodeproject.org/files/ENCFF001RAL/	aortic smooth muscle primary cell male adult (54 years)
ENCLB004ZZZ	https://www.encodeproject.org/files/ENCFF001RAO/	https://www.encodeproject.org/files/ENCFF001RAN/	smooth muscle of bladder primary cell female adult (53 years)
ENCLB017ZZZ	https://www.encodeproject.org/files/ENCFF001RAQ/	https://www.encodeproject.org/files/ENCFF001RAP/	dermis blood vessel endothelial primary cell female child (16 years)
ENCLB298ZZZ	https://www.encodeproject.org/files/ENCFF001RAU/	https://www.encodeproject.org/files/ENCFF001RAT/	renal cortical epithelial primary cell male adult (84 years)
ENCLB033ZZZ	https://www.encodeproject.org/files/ENCFF001RBA/	https://www.encodeproject.org/files/ENCFF001RAZ/	uterine smooth muscle primary cell female adult (50 years)
ENCLB302ZZZ	https://www.encodeproject.org/files/ENCFF001RBC/	https://www.encodeproject.org/files/ENCFF001RBB/	epithelial of umbilical artery primary cell male newborn
ENCLB029ZZZ	https://www.encodeproject.org/files/ENCFF001RBI/	https://www.encodeproject.org/files/ENCFF001RBH/	fibroblast of lung primary cell female adult (83 years)
ENCLB015ZZZ	https://www.encodeproject.org/files/ENCFF001RBM/	https://www.encodeproject.org/files/ENCFF001RBL/	regular cardiac myocyte primary cell male adult (48 years)
ENCLB006ZZZ	https://www.encodeproject.org/files/ENCFF001RBO/	https://www.encodeproject.org/files/ENCFF001RBN/	bronchial epithelial primary cell male adult (68 years)
ENCLB018ZZZ	https://www.encodeproject.org/files/ENCFF001RBQ/	https://www.encodeproject.org/files/ENCFF001RBP/	dermis lymphatic vessel endothelial primary cell female adult (45 years)
ENCLB032ZZZ	https://www.encodeproject.org/files/ENCFF001RBY/	https://www.encodeproject.org/files/ENCFF001RBX/	smooth muscle of the umbilical artery primary cell male newborn
ENCLB026ZZZ	https://www.encodeproject.org/files/ENCFF001RCA/	https://www.encodeproject.org/files/ENCFF001RBZ/	smooth muscle of the pulmonary artery primary cell male adult (26 years)
ENCLB025ZZZ	https://www.encodeproject.org/files/ENCFF001RCE/	https://www.encodeproject.org/files/ENCFF001RCD/	pulmonary artery endothelial primary cell male adult (23 years)
ENCLB027ZZZ	https://www.encodeproject.org/files/ENCFF001RDO/	https://www.encodeproject.org/files/ENCFF001RDN/	smooth muscle of the pulmonary artery primary cell male adult (28 years)
ENCLB303ZZZ	https://www.encodeproject.org/files/ENCFF001RDQ/	https://www.encodeproject.org/files/ENCFF001RDP/	smooth muscle of trachea primary cell male adult (56 years)
ENCLB204ZZZ_1	https://www.encodeproject.org/files/ENCFF001RNJ/	https://www.encodeproject.org/files/ENCFF001RNI/	temporal lobe tissue female fetal (24 weeks)
ENCLB172ZZZ	https://www.encodeproject.org/files/ENCFF001RTS/	https://www.encodeproject.org/files/ENCFF001RTR/	heart tissue male adult (34 years)
ENCLB210ZZZ	https://www.encodeproject.org/files/ENCFF001SBJ/	https://www.encodeproject.org/files/ENCFF001SBK/	umbilical cord tissue male fetal (31 week)
